# Supplementary material for: The effect of pre‐exercise hyperventilation on repeated high‐intensity inclined sprint performance
Source: Exp Physiol. 2026 May 25;111(7):3412–24. doi: 10.1113/EP093393 (PMC13327302; doi:10.1113/EP093393)
Supplement: Supplementary file 2 — Supplementary Tables S1–S5: raw data from the study. [file EPH-111-3412-s001.xlsx]

## Sheet: Supplement 1
Supplement 1
Patienten-ID	Probe	pH	Lac	HCO3-act	BE(B)
1.0	R1	7.46	1.19	25.4	1.8
1.0	R2	7443	1.42	27.0	2.7
1.0	1	7208	10.81	17.2	-10.4
1.0	2	7126	14.54	10.9	-17.3
1.0	3	7077	16.78	10.0	-19.1
1.0	R3	7119	13.85	8.5	-19.3
3.0	R1	7444	1.94	25.6	1.6
3.0	R2	7399	1.96	21.0	-3.1
3.0	1	7208	16.51	15.2	-12.0
3.0	2	7124	17.68	9.6	-18.4
3.0	3	7093	23.99	8.2	-20.2
4.0	R1	7.4	1.76	23.7	-0.8
4.0	R2	7412	1.80	23.7	-0.6
4.0	1		8.25
4.0	2	7085	17.54	7.2	-21.0
4.0	3		16.04
5.0	R1	7399	2.12	21.3	-2.7
5.0	R2	7423	1.14	22.0	-1.8
5.0	1	7257	9.67	14.9	-11.2
5.0	2	7203	13.57	10.0	-16.3
5.0	3	7155	16.12	8.9	-18.3
5.0	R3	7151	13.23	7.3	-19.6
6.0	R2	7444	1.88	24.3	0.6
7.0	R1	7425	0.51	26.3	1.8
7.0	R2	7415	1.22	23.8	-0.4
7.0	1	7116	12.36	10.6	-17.7
7.0	2	6972	23.62	7.5	-23.6
7.0	3	6924	24.89	6.3	-25.7
7.0	R3	6934	19.96	5.5	-26.0
8.0	R1	7471	0.96	27.9	4.1
8.0	1	7233	11.31	14.8	-11.7
8.0	2	7154	18.11	10.5	-16.9
8.0	3	7153	11.30	7.2	-19.5
9.0	R1	7446	1.24	24.7	1.0
9.0	R2	7.46	1.29	26.1	2.4
9.0	1	7211	16.17	13.0	-13.6
9.0	2	7.1	25.84	9.1	-19.3
10.0	R1	7439	2.37	24.1	0.4
10.0	R2	7404	3.25	24.6	0.0
10.0	1	7163	8.03	13.4	-14.4
10.0	2	7.09	16.73	9.0	-19.6
10.0	3	7062	12.49	7.0	-21.8
10.0	R3	7061	11.00	6.2	-22.5
11.0	R1	7416	1.60	21.5	-2.3
11.0	R2	7402	1.45	22.1	-2.1
11.0	1	7162	12.13	14.4	-13.7
11.0	2	7026	16.68	8.6	-21.4
11.0	3	6973	17.94	6.7	-24.2
11.0	R3	6987	16.58	6.1	-24.3
12.0	R1	7417	1.35	21.2	-2.3
12.0	1	7212	12.93	15.0	-12.0
12.0	2	7116	17.36	10.0	-18.2
12.0	R3	7055	21.22	5.7	-22.9
13.0	R2	7384	1.75	24.0	-1.0
13.0	1	7013	20.91	9.2	-21.3
13.0	2	6984	19.77	7.2	-23.5
14.0	R1	7.46	1.97	23.4	0.1
14.0	R2	7445	2.25	23.1	-0.5
14.0	1	7193	16.79	13.6	-13.6
14.0	2	7077	23.51	7.9	-20.8
14.0	3	7035	23.30	6.2	-23.1
14.0	R3	7041	21.78	5.9	-23.2
15.0	R1	7428	1.44	20.9	-2.3
15.0	R2	7419	1.55	20.1	-3.4
15.0	1	7192	11.48	11.1	-15.6
15.0	2	7087	15.65	7.2	-21.1
15.0	3		14.14
15.0	R3		15.96
16.0	R1	7436	1.18	23.4	-0.3
16.0	R2	7413	1.29	24.2	-0.2
16.0	1	7222	14.12	14.6	-12.2
16.0	2	7195	16.33	10.8	-15.8
16.0	3	7148	21.90	9.4	-18.0
16.0	R3	7132	19.05	8.8	-18.8
17.0	R1	7413	1.61	21.1	-2.4
17.0	R2	7402	2.27	22.0	-2.2
17.0	1	7127	14.14	11.3	-17.0
17.0	3	6949	28.61	4.8	-26.2
17.0	R3	6945	23.04	4.5	-26.6
18.0	R1	7.42	1.58	22.4	-1.4
18.0	R2	7424	1.97	20.2	-3.2
18.0	1	7238	10.20	14.4	-12.0
18.0	2	7146	14.91	9.3	-18.2
18.0	3	7098	15.23	7.4	-20.7
18.0	R3	7103	13.93	7.0	-20.9
19.0	R1	7419	1.38	26.7	1.9
19.0	R2	7416	1.26	25.6	1.0
19.0	1	7103	19.22	13.4	-16.0
19.0	2	6963	24.49	6.4	-24.7
19.0	3	6948	0.14	4.4	-26.6
20.0	R1	7442	1.43	20.7	-2.4
20.0	1	7264	11.96	16.1	-10.0
20.0	2	7187	15.89	10.0	-16.6
20.0	3	7145	15.34	7.7	-19.4
20.0	R3	7134	17.00	7.8	-19.6
21.0	R1	7383	2.65	22.7	-2.1
21.0	1	7195	13.79	14.6	-12.8
21.0	2	7107	20.58	10.0	-18.3
21.0	3	7056	19.39	6.8	-22.0
21.0	3	7041	17.21	6.4	-22.7
22.0	R1	7424	1.94	21.1	-2.5
22.0	1	7156	14.40	13.4	-14.6
22.0	2	7026	21.71	7.2	-22.5
22.0	3	6966	24.30	5.6	-25.2
22.0	R3	6941	20.56	4.9	-26.2
24.0	R1	7447	1.20	22.4	-0.9
24.0	1	7284	11.35	17.6	-8.4
24.0	2	7207	12.87	11.8	-14.8
24.0	3	7172	15.61	9.9	-17.1
24.0	R3	7165	14.73	8.9	-18.1
25.0	R1	7.4	1.85	22.3	-1.9
25.0	R2	7382	1.99	25.2	-0.2
25.0	1	7214	13.72	14.6	-12.3
25.0	2	7138	16.89	10.4	-17.3
25.0	3	7129	17.51	9.7	-18.1
25.0	R3	7142	9.91	7.4	-19.6
26.0	R1	7436	1.31	22.8	-0.7
26.0	R2	7424	1.39	24.8	0.5
26.0	1	7196	13.31	15.9	-11.7
26.0	2	7128	14.06	11.7	-16.6
27.0	R1		1.42
27.0	R2	7423	1.87	22.5	-1.4
27.0	1	7.18	10.14	12.6	-14.7
27.0	2	7084	17.14	9.1	-19.7
28.0	R1	7444	1.40	27.5	3.1
28.0	R2	7445	1.06	24.6	0.8
28.0	1	7148	12.87	15.1	-13.5
28.0	3	7097	15.14	8.8	-19.6
30.0	R1	7414	1.31	25.1	0.6
30.0	R2	7368	2.63	22.0	-3.0
30.0	1	7246	8.80	16.7	-10.0
30.0	2	7157	15.91	12.8	-15.1
30.0	3	7095	20.55	9.6	-19.0
32.0	R1	7434	1.34	23.4	-0.3
32.0	R2	7417	2.06	22.5	-1.4
32.0	1	7221	13.78	15.7	-11.3
32.0	2	7.1	20.69	8.3	-20.0
32.0	3	7051	18.99	6.6	-22.4
33.0	R1	7426	2.37	22.2	-1.4
33.0	R2	7414	2.34	22.4	-1.5
33.0	1	7135	16.98	12.8	-15.6
33.0	2	7043	18.29	8.0	-21.5
33.0	3	7025	16.82	6.9	-22.7
33.0	R3	7043	15.77	6.4	-22.6
34.0	R1	7414	0.95	21.9	-2.1
34.0	R2	7391	1.42	21.6	-2.8
34.0	1	7195	12.18	13.6	-13.5
34.0	2	7137	16.96	9.1	-18.5
34.0	3	7098	19.83	8.3	-20.0
34.0	R3	7084	17.08	7.3	-21.1
35.0	R1	7.44	1.34	24.8	0.9
35.0	R2	7427	1.38	22.1	-1.5
35.0	1	7298	10.04	18.0	-7.7
35.0	2	7235	13.76	11.6	-14.3
35.0	3		16.60
35.0	R3	7212	16.70	9.2	-16.5
36.0	R1	7439	2.69	22.0	-1.3
36.0	R2	7458	1.91	20.0	-2.6
36.0	1	7204	13.39	15.4	-11.9
36.0	2	7108	18.14	8.9	-19.3
36.0	3	7067	17.14	7.2	-21.5
36.0	R3	7064	14.56	6.4	-22.2
37.0	R1	7462	1.30	21.4	-1.3
37.0	R2	7431	1.63	21.5	-1.9
37.0	1	7262	10.90	15.0	-11.0
37.0	2	7184	13.61	9.8	-16.9
38.0	R1	7413	1.66	23.6	-0.6
38.0	R2	7422	1.74	23.1	-0.9
38.0	1		13.81
38.0	2	7088	20.20	8.8	-19.8
38.0	3	7.05	20.49	7.8	-21.5
38.0	R3	7057	17.59	7.6	-21.5
39.0	R1	7448	1.62	24.2	0.6
39.0	R2	7.43	1.68	23.4	-0.5
39.0	1	7216	9.65	17.6	-10.0
39.0	2	7152	12.99	11.1	-16.5
39.0	3	7.14	0.22	9.3	-18.3
39.0	R3	7.15	16.31	9.6	-17.7
39.0	R1	7.41	2.50	23.0	-1.2
39.0	R2	7442	1.00	23.0	-0.5
39.0	1	7254	8.43	16.8	-9.7
39.0	2	7191	12.54	12.0	-14.9
39.0	3	7133	14.15	9.9	-17.9
39.0	R3	7134	12.02	8.1	-19.3
40.0	R1	7.42	1.49	21.3	-2.2
40.0	R2	7396	2.26	23.6	-1.0
40.0	1	7.17	14.52	12.3	-15.2
40.0	2	7062	19.28	6.8	-21.9
40.0	3	7014	19.28	6.0	-23.8
40.0	R3	7023	16.55	5.8	-23.7

## Sheet: Supplement 2
Supplement 2
Patienten-ID	Probe	pH	Lac	HCO3-act	BE(B)
1.0	R1	7453	1.31	22.8	-0.4
1.0	1	7209	13.01	15.7	-11.6
1.0	2	7109	18.58	12.6	-16.3
1.0	3		15.32
3.0	?	7.22	13.67	14.0	-12.7
4.0	R1	7.42	1.30	22.4	-1.3
4.0	R2	7429	1.56	24.7	0.6
4.0	1	7222	12.94	13.4	-13.0
4.0	2	7098	16.10	8.3	-19.9
4.0	3	7009	15.44	6.3	-23.6
4.0	R3	7005	15.88	6.6	-23.5
5.0	R2	7.43	1.78	25.1	0.9
5.0	1	7271	10.37	18.4	-8.0
5.0	2	7182	15.03	11.7	-15.4
5.0	3	7134	17.65	9.4	-18.3
5.0	R3	7137	13.86	7.6	-19.7
6.0	R1	7453	2.54	25.0	1.3
6.0	1	7239	11.07	13.2	-12.9
6.0	2	7143	13.47	9.4	-18.1
6.0	3	7072	14.49	6.9	-21.7
7.0	R1	7446	1.39	30.5	5.5
7.0	1	7133	17.09	14.5	-14.4
7.0	2	6997	18.24	8.5	-22.2
7.0	3	6984	18.68	7.0	-23.7
7.0	R3	6966	16.67	5.7	-25.1
8.0	R1	7421	0.83	23.1	-0.9
8.0	R2	7431	0.94	24.5	0.5
8.0	1	7193	11.88	15.7	-12.0
8.0	2	7118	16.07	11.1	-17.3
8.0	3	7094	16.95	9.8	-18.9
9.0	R1	7466	1.06	22.9	0.1
9.0	R2	7447	1.74	23.5	0.1
9.0	1	7146	14.95	12.2	-15.8
9.0	2	7011	17.39	7.7	-22.5
9.0	3	6955	18.55	6.2	-25.1
9.0	R3	6969	15.89	5.7	-25.1
10.0	R1	7394	2.21	25.0	0.0
10.0	R2	7352	2.95	21.0	-4.1
10.0	1	7128	14.87	15.8	-13.5
10.0	3	7008	19.57	7.3	-22.9
10.0	R3	7.01	17.80	6.4	-23.5
11.0	R1	7451	1.59	19.5	-3.0
11.0	R2	7441	1.67	23.0	-0.6
11.0	1	7215	0.59	9.0	-17.0
11.0	3	7034	16.75	6.3	-23.0
12.0	R1	7471	1.33	22.0	-0.3
12.0	R2	7.46	1.25	19.9	-2.3
12.0	1	7234	11.00	14.8	-11.7
12.0	2	7163	16.87	9.5	-17.4
12.0	3	7113	16.93	7.6	-20.0
12.0	R3	7.11	10.11	5.9	-21.5
13.0	R1	7404	1.65	24.9	0.2
13.0	R2	7376	2.30	27.3	1.3
13.0	1	7131	15.71	14.8	-14.1
13.0	2	7051	20.63	9.4	-20.2
13.0	3	6981	21.81	7.8	-23.2
13.0	R3	6984	18.85	7.2	-23.5
14.0	R1	7466	1.36	22.7	-0.4
14.0	R2	7463	2.00	23.0	-0.2
14.0	1	7199	12.89	13.2	-13.8
14.0	2	7.09	16.32	7.4	-20.9
14.0	3	7044	16.84	6.0	-23.1
14.0	R3	7028	15.30	5.5	-23.8
15.0	R1	7465	1.50	23.0	0.0
15.0	R2	7438	2.17	23.3	-0.4
15.0	1	7285	11.90	12.3	-12.5
15.0	3	7121	13.93	5.7	-21.5
16.0	R1	7412	1.26	22.9	-1.2
16.0	R2	7395	1.65	24.1	-0.7
16.0	1	7188	13.38	16.2	-11.6
16.0	2	7104	18.97	9.6	-18.9
16.0	3	7.09	19.81	8.5	-20.0
16.0	R3	7098	16.32	8.1	-20.1
17.0	R1	7358	2.96	20.2	-4.6
17.0	1	7134	12.54	12.0	-16.2
17.0	2		19.31
17.0	3	7002	22.11	6.7	-23.5
17.0	R3		21.86
18.0	R1	7418	1.33	22.5	-1.4
18.0	R2	7.41	1.87	20.6	-3.3
18.0	1	7226	11.88	16.7	-10.4
18.0	2	7134	12.06	9.2	-18.5
19.0	R2	7429	1.86	24.1	0.2
19.0	1	7144	14.14	14.2	-14.3
19.0	2	7062	23.14	9.9	-19.6
19.0	3	6993	27.47	7.7	-23.0
20.0	R3	7457	1.47	20.3	-2.2
20.0	R1	7429	2.10	24.5	0.4
20.0	R2	7284	9.32	17.2	-8.6
20.0	1	7203	11.51	11.3	-15.2
20.0	2	7148	17.48	9.1	-18.3
20.0	3		0.18
21.0	R1	7.39	1.31	22.8	-1.7
21.0	R2	7387	1.65	19.0	-4.8
21.0	1	7185	15.94	13.4	-13.9
21.0	2	7133	20.15	9.6	-17.9
21.0	3	7058	21.75	7.7	-21.3
21.0	R3	7065	20.16	7.6	-21.3
22.0	R1	7437	1.89	23.5	-0.2
22.0	R2	7439	1.84	24.4	0.5
22.0	1	7218	13.03	17.2	-10.2
22.0	2	7096	17.18	9.6	-19.0
22.0	3	7039	19.07	7.3	-22.1
22.0	R3	7021	20.90	6.7	-23.0
24.0	R1	7.49	0.65	25.4	2.4
24.0	R2	7.43	0.52	25.5	1.2
24.0	1	7254	10.18	16.6	-9.8
24.0	2	7171	15.01	11.7	-15.7
24.0	3	7129	17.91	9.8	-18.1
25.0	R1	7418	1.37	22.5	-1.4
25.0	R2	7424	1.32	24.4	0.3
25.0	1	7225	12.51	15.0	-11.7
25.0	2	7.16	15.40	10.3	-16.9
25.0	3	7.14	17.87	9.3	-18.1
25.0	R3	7107	15.68	8.0	-19.9
26.0	R1	7417	1.84	22.5	-1.3
26.0	R2	7418	1.27	23.4	-0.7
26.0	1	7222	12.74	18.6	-9.0
26.0	2	7.15	17.37	11.7	-16.0
26.0	3	7.09	18.27	9.3	-19.4
26.0	R3	7079	17.89	8.6	-20.2
27.0	R1	7437	1.81	21.0	-2.1
28.0	R1	7451	1.45	24.2	0.6
28.0	R2	7427	1.42	26.0	1.5
28.0	1	7.2	10.15	19.2	-8.9
28.0	2		13.31
28.0	3	7139	14.03	11.2	-16.8
28.0	R3	7162	7.83	7.9	-18.9
30.0	R1	7418	1.34	23.4	-0.7
30.0	R2	7384	2.77	21.7	-2.8
30.0	1	7242	8.95	16.8	-10.0
30.0	2	7169	14.24	13.3	-14.4
30.0	3	7131	16.39	10.1	-17.8
30.0	R3	7141	15.55	8.8	-18.6
32.0	R1	7457	0.36	23.8	0.5
32.0	R2	7416	2.14	20.8	-2.9
32.0	2	7.09	14.92	7.0	-21.2
32.0	2	7013	16.23	6.1	-23.7
32.0	R3	7008	14.04	5.2	-24.5
33.0	R1	7432	1.95	23.9	0.1
33.0	R2	7431	1.81	23.9	0.1
33.0	1	7163	18.03	15.1	-13.2
33.0	2	7074	24.21	10.1	-19.1
33.0	3	7045	19.44	7.4	-21.8
33.0	R3	7055	21.00	7.6	-21.4
34.0	R2	7396	1.82	22.0	-2.3
34.0	1	7272	8.95	16.3	-9.7
34.0	2	7211	11.88	11.2	-15.1
34.0	3	7178	13.60	10.1	-16.8
34.0	R3	7183	12.38	9.1	-17.5
35.0	R1	7.41	1.86	23.2	-0.9
35.0	R2	7413	1.66	23.4	-0.7
35.0	1	7273	6.04	18.5	-7.9
35.0	2	7223	13.66	15.0	-11.8
35.0	3	7208	13.74	11.6	-14.7
35.0	R3	7211	14.45	11.1	-15.0
36.0	R1	7454	1.86	20.2	-2.5
36.0	R2	7.45	1.47	20.8	-2.2
36.0	1	7212	10.92	12.5	-14.1
36.0	2	7128	15.00	8.9	-18.8
36.0	3	7093	16.63	7.2	-21.0
36.0	R3	7092	16.51	5.7	-22.2
37.0	R1	7461	1.29	24.7	1.3
37.0	R2	7423	1.15	21.2	-2.3
37.0	1	7259	10.86	16.7	-9.7
37.0	2	7223	10.18	8.9	-16.6
37.0	R3	7142	17.79	7.8	-19.4
38.0	R2	7428	1.40	20.7	-2.7
38.0	1	7208	14.81	12.6	-14.0
38.0	2	7119	16.46	9.0	-18.9
38.0	3	7103	17.03	8.7	-19.5
38.0	R3	7088	15.93	8.2	-20.3
39.0	R1	7448	1.62	24.2	0.6
39.0	R2	7.43	1.68	23.4	-0.5
39.0	1	7216	9.65	17.6	-10.0
39.0	2	7152	12.99	11.1	-16.5
39.0	3	7.14	0.22	9.3	-18.3
39.0	R3	7.15	16.31	9.6	-17.7
40.0	R1	7405	1.68	22.1	-1.9
40.0	R2	7423	1.98	24.8	0.6
40.0	1	7196	13.01	11.8	-14.9
40.0	2	7091	17.54	7.8	-20.5
40.0	3	7046	17.97	6.8	-22.4
40.0	R3	7042	16.00	6.5	-22.7

## Sheet: Supplement 3
Supplement 3
ID	S1_alt_N	S2_alt_N	S3_alt_N	S_total_alt_N	S1_alt_H	S2_alt_H	S3_alt_H	S_total_alt_H
RAAM_001	27.152000000000005	20.1936	22.695333333333334	70.04093333333334	23.503600000000002	18.0436	17.3588	58.906000000000006
RAAM_003	30.7066	19.4088	0.0	50.1154	36.2976	21.7672	16334	74.39880000000001
RAAM_004	44.7536	30.071466666666673	25.278333333333336	100.10340000000001	38.02186666666667	26.21726666666667	19.5008	83.73993333333334
RAAM_005	22532	21.022399999999998	18.784399999999998	62.3388	29.954333333333334	22.751333333333335	20.1536	72.85926666666667
RAAM_006	35.87773333333334	23.20446666666667	21.1508	80233	27.24533333333333	18524	9109	54.87833333333334
RAAM_007	69.02293333333334	36.49493333333333	34.68633333333334	140.20420000000001	85.8768	39.906666666666666	33.71473333333333	159.4982
RAAM_008	53.626666666666665	35.94586666666667	31.379066666666667	120.95159999999998	48.92373333333333	40.26453333333333	28.76806666666667	117.95633333333333
RAAM_009	41.71093333333333	26.8482	22.886666666666667	91.4458	47.56746666666666	32.69646666666667	30.18813333333334	110.45206666666668
RAAM_010	41.33173333333333	23.666933333333336	19.0924	84.09106666666666	38.06506666666667	21.9792	17.7392	77.78346666666667
RAAM_011	32.589133333333336	23.19046666666667	18.023600000000002	73.8032	33.07026666666667	23.279133333333334	19.9416	76291
RAAM_012	45.75253333333333	28.2216	29.132533333333335	103.10666666666665	37.440000000000005	28.562266666666666	24.054733333333335	90057
RAAM_013	54.053866666666664	31.141066666666667	26.0166	111.21153333333332	61.61813333333333	31.155066666666663	27.006866666666667	119.78006666666667
RAAM_014	32598	20.85	15.893600000000001	69.3416	31.570866666666667	19.2208	14264	65.05566666666667
RAAM_015	15.268799999999999	19.4808	14.4924	49.242000000000004	31.141066666666667	17.747200000000003	16106	64.99426666666668
RAAM_016	39.090133333333334	24.568533333333335	20.741999999999997	84.40066666666667	33.42073333333333	23.792933333333334	24.61053333333333	81.82419999999999
RAAM_017	67.92906666666667	23.895599999999998	16.27	108.09466666666667	47.1568	24.843866666666663	22.0602	94.06086666666666
RAAM_018	25.48833333333333	18.1036	17.9076	61.49953333333333	23.372933333333332	21.102400000000003	15.184800000000001	59.66013333333334
RAAM_019	39.76266666666667	30.505466666666667	25.031000000000002	95.29913333333334	45.8592	30.977733333333333	21.483199999999997	98.32013333333333
RAAM_020	23.582933333333337	17.0628	14.516399999999997	55.16213333333334	30.697266666666668	16622	13.9516	61.27086666666666
RAAM_021	35.873066666666666	25.974133333333334	17.6232	79.4704	38.22506666666666	22.293533333333333	17.006800000000002	77.52539999999999
RAAM_022	24.764533333333336	23.064466666666668	18.315600000000003	66.14460000000001	27.455333333333332	22.582866666666668	16.7024	66.7406
RAAM_024	27.567333333333337	23.3118	20.0816	70.96073333333334	22.265533333333334	16298	17.5032	56.06673333333333
RAAM_025	37.29653333333333	28.8194	24.559199999999997	90.67513333333332	40.47786666666667	26.18926666666667	24.503200000000003	91.17033333333335
RAAM_026	40.64853333333333	38.14506666666667	34.75633333333333	113.54993333333333	38.017066666666665	33.15426666666667	28.97806666666667	100.14940000000001
RAAM_027	38.28906666666667	32.13133333333333	29.772333333333336	100.19273333333334	42.72533333333333	29.062066666666666	26.773533333333333	98.56093333333332
RAAM_028	29.230066666666666	25.839266666666667	21.8232	76.89253333333333	31.5984	21.6872	19.0288	72.3144
RAAM_030	17.0744	14532	11.633199999999999	43.239599999999996	15.8092	12.413999999999998	9.446000000000002	37.669200000000004
RAAM_032	25.29233333333334	16226	13.799199999999999	55.31753333333334	23.512933333333333	14.564400000000001	13.2268	51.30413333333334
RAAM_033	67.4112	40.77173333333334	38.2624	146.44533333333334	78.73386666666667	40.269866666666665	39.949333333333335	158.95306666666667
RAAM_034	19.104400000000002	17.5592	17.5268	54.190400000000004	21.562799999999996	16366	15.4608	53.389599999999994
RAAM_035	42.2192	21.1184	18.18	81.5176	32.54666666666667	23.8354	23.148466666666668	79.53053333333334
RAAM_036	35.933733333333336	26.950866666666663	27.697999999999997	90.5826	34.92946666666667	26.427733333333332	25.049200000000003	86.4064
RAAM_037	23.428466666666665	19.5452	17.378800000000002	60.35246666666667	24.2134	18.444000000000003	16.0576	58715
RAAM_038	54.00586666666666	29.141399999999997	26.497733333333336	109.64500000000001	50.16213333333334	30.22546666666667	24.65253333333333	105.04013333333333
RAAM_039	22.2142	20.3336	19.3248	61.872600000000006	21.9756	23.129333333333335	22.2562	67.36113333333333
RAAM_040	56.15146666666667	38.41706666666666	28.716733333333334	123.28526666666667	53.909333333333336	35.88706666666667	24.12473333333333	113.92113333333333

## Sheet: Supplement 4
Supplement 4
ID	H1_CO2	H2_CO2	H3_CO2	N1_CO2	N2_CO2	N3_CO2	H_total	N_total	Step1_CO2_diff	Step2_CO2_diff	Step3_CO2_diff	Step_total_CO2_diff	H1_PetCO2_mean	H2_PetCO2_mean	H3_PetCO2_mean	N1_PetCO2_mean	N2_PetCO2_mean	N3_PetCO2_mean	H_PetCO2_total_mean	N_PetCO2_total_mean
RAAM_001	856.1791022334476	1166.2748830874768	1021.0234275746508	316.6163411347028	479.9762660775033	542.2738491098186	3043.477412895575	1338.8664563220245	539.5627610987448	686.2986170099736	478.7495784648322	1704.6109565735505	20.0440200614584	22.768242494448558	18.78385627929928	33.13365117813963	35.25659235751296	31.87971965951146	20.53203961173541	33.42332106505469
RAAM_003	975.8003708141099	1020.2003854745425	880.852040232779	276.78438300611947	687.7435088620864	530.2910882552768	2876.8527965214316	1494.8189801234826	699.0159878079904	332.4568766124561	350.5609519775022	1382.033816397949	14.369364312854671	14.578742190969653	12.42576969405379	36.11608604326017	29.60090123365406	24.05767407352578	13.79129206595937	29.924887116813334
RAAM_004	917.5029707901358	962.2359656182676	796.5429810487716	320.7438494887321	787.8662593753407	660.6098303215159	2676.281917457175	1769.2199391855888	596.7591213014036	174.3697062429269	135.93315072725568	907.0619782715862	18.721675608896387	15.89717779916111	13.975716873646412	34.9090321058475	30.897628581297823	27.738275333086573	16.198190093901303	31.1816453400773
RAAM_005	385.3956073270438	536.3948998057571	526.7182349137612	240.476698166707	561.0605925621408	497.3828850510306	1448.508742046562	1298.9201757798783	144.91890916033682	-24.66569275638369	29.335349862730595	149.58856626668376	16.650705763631883	16.42172294596595	13.140641571401156	31.335510226992373	26.30909207171642	22.229193155687142	15.404356760332995	26.624598484798643
RAAM_006	484.20248571074427	874.9703172459383	795.1259942263722	240.11234252213777	830.6950162490735	651.7634973584567	2154.298797183055	1722.5708561296678	244.0901431886065	44.27530099686476	143.36249686791552	431.727941053387	17.930677120651378	18.708648994571913	19.283261971731687	27.185199827288432	27.567859575622997	23.064898951394017	18.64086269565166	25.93931945143515
RAAM_007	722.7571376920741	1146.901133146707	812.7475203652202	202.79642612641453	863.6147548185323	637.4656642424147	2682.4057912040016	1703.8768451873616	519.9607115656596	283.2863783281747	175.2818561228055	978.52894601664	18.298453829262268	20.44068076733284	16.430149597828763	36.7109980590509	35.29792450653835	28.36569477424128	18.38976139814129	33.458205779943505
RAAM_008	1007.2836024464118	1347.026581043868	1073.904109120837	325.93651125846446	972.2654435225468	831.2669105236699	3428.214292611117	2129.468865304681	681.3470911879474	374.7611375213212	242.63719859716696	1298.7454273064359	14.15700360720455	17.90636242783125	14.737952301998533	35.192501307673375	33.07344527510486	27.549025413274112	15.600439445678111	31.938323998684115
RAAM_009	694.2648376162539	904.2179868375015	768.5871857323491	191.44720804815518	753.4216482426102	631.3144868904312	2367.0700101861044	1576.1833431811965	502.8176295680987	150.79633859489127	137.27269884191787	790.8866670049078	18.02871150382434	17.175344278312373	13.969573116210219	32.6979410066617	28.987824740932624	23.481708758944023	16.39120963278231	28.38915816884612
RAAM_010	596.3534569104337	851.1948781033815	677.5293126142378	282.2838267533807	632.3109185656695	584.3564001061739	2125.077647628053	1498.951145425224	314.069630157053	218.88395953771203	93.17291250806397	626.126502202829	23.774084974093267	25.88045238588699	19.392451139896387	34.02364294966692	35.840256044905004	24.842051003371964	23.015662833292215	31.56864999931463
RAAM_011	641.7721780161468	765.2015955439621	562.242655089308	193.5587706639244	500.6274398724193	427.44308121942305	1969.2164286494167	1121.6292917557666	448.21340735222236	264.57415567154277	134.7995738698849	847.58713689365	15.094105882767613	19.266351645694538	16.291489055020968	31.91224021712313	28.496432056501373	24.91482081421168	16.883982194494372	28.44116436261206
RAAM_012	409.7219401178738	751.8669715472398	641.6101075956431	246.86899513959162	810.3473434871206	641.2520102680273	1803.1990192607568	1698.4683488947396	162.8529449782822	-58.4803719398808	0.35809732761572377	104.7306703660172	17.47118724127533	17.11229246730816	14.86730263261779	28.527061559338755	28.719263428324723	24.5300073608027	16.48359411373376	27.25877744948873
RAAM_013	735.4085507516544	1358.3882235370704	1138.5160874854528	285.35745348520777	976.3771011197259	924.7734287981657	3232.3128617741777	2186.5079834030994	450.0510972664466	382.0111224173445	213.74265868728708	1045.8048783710783	24.229192106856875	17.022136328645452	15.61748963506268	34.41833420922772	37.54385133481372	32.399808302491984	18.95627269018834	34.78733128217781
RAAM_014	556.6247649787604	631.6079032273142	541.8991420347801	228.94307438787405	629.1179913230941	490.5051284584527	1730.1318102408545	1348.566194169421	327.6816905908863	2.4899119042200937	51.39401357632738	381.5656160714336	15.72812756229953	16.05025229212928	12.594917890451509	31.28909782054443	25.582100069084618	21.29436299531212	14.79109924829344	26.055186961647053
RAAM_015	647.0154024766043	710.9826348461334	622.3662865518266	458.62600596552096	579.2438816097971	507.43358932325253	1980.3643238745644	1545.3034768985706	188.38939651108336	131.73875323633627	114.93269722857411	435.06084697599385	16.204297833703443	16.55046094497904	13.33979857389588	27.137135664939535	28.8137464347397	24.03761347561478	15.364852450859454	26.662831858431336
RAAM_016	881.7805486141265	1112.9685884708388	979.1762717993475	407.743786386379	861.6690434384983	712.4648544965968	2973.9254088843127	1981.8776843214741	474.0367622277475	251.29954503234046	266.71141730275076	992.0477245628385	15.954177475943748	17.75116647668394	14.614696111522317	31.5973551097952	35.486159861830735	25.88470055267702	16.106680021383337	30.98940517476765
RAAM_017	752.5206271842197	935.8516871352476	712.440989389254	414.2126791264384	730.9191973487649	739.3847980558933	2400.8133037087214	1884.5166745310964	338.30794805778135	204.93248978648273	-26.943808666639256	516.2966291776249	13.46344808783617	14.43673738465335	12.05688080187514	33.36213781396498	32.3202248519615	23.578881618554163	13.319022091454885	29.75374809482688
RAAM_018	435.50908273265946	679.0839471316536	514.6860618957659	247.7974017265313	485.9368789682642	511.54721480461984	1629.2790917600792	1245.2814954994153	187.71168100612817	193.14706816338946	3.138847091146033	383.99759626066384	15.644890021500844	17.057497512953354	15.003559818515775	30.08594893494532	30.017961707377264	23.575595001233662	15.90198245098999	27.893168547852085
RAAM_019	877.5200593894667	1375.153699969542	989.2486886754763	282.6045750081116	1012.5629035927657	922.2450508391101	3241.922448034485	2217.4125294399873	594.9154843813551	362.5907963767763	67.00363783636612	1024.5099185944978	12.24502039230198	16.576508509471726	13.813823081667891	36.469916892836565	37.089218415988185	25.95073023439428	14.211783994480532	33.169955181073014
RAAM_020	676.5638653479683	792.1134815209082	616.9836359690355	299.11489138858553	503.28836184977996	488.46593394487144	2085.6609828379123	1290.869187183237	377.4489739593828	288.8251196711282	128.51770202416407	794.7917956546753	14.178125003700961	14.772653681223778	12.126120389834679	31.352949161115223	30.385210407105838	24.86774151986186	13.692299691586472	28.868633696027644
RAAM_021	1125.2385969093834	1244.2312137005308	886.2905081939576	310.9754018936037	824.6969354681668	616.8641750302218	3255.7603188038715	1752.5365123919923	814.2631950157797	419.53427823236404	269.4263331637359	1503.2238064118792	16.7097906661732	16.8450963163089	12.755606694629513	35.45500117443867	29.852440784604	22.91117638292622	15.436831225703871	29.40620611398963
RAAM_022	526.3120844379722	737.6361178540238	509.40331990003773	211.42697478684934	543.9504649859381	501.68763196295185	1773.3515221920338	1257.0650717357394	314.8851096511229	193.68565286808575	7.715687937085875	516.2864504562945	14.280944268443111	16.677429316555628	13.978835511966428	34.192098858869976	33.926995608191476	27.355681751788797	14.97906969898839	31.824925406283413
RAAM_024	622.2803244748859	830.8896215215423	760.8850970443109	247.4654676037175	488.87242085307236	497.70242151374293	2214.0550430407393	1234.0403099705327	374.8148568711684	342.0172006684699	263.18267553056796	980.0147330702066	26.9329848260548	17.390485963483847	14.626507031828272	30.5953858191463	31.861571729583044	25.02295423965788	19.649992607122304	29.159970596129074
RAAM_025	667.8375337688394	980.8537254990757	778.0228465589261	210.82939016954137	751.5634754356649	595.6640693901606	2426.714105826841	1558.056934995367	457.008143599298	229.29025006341078	182.3587771687654	868.6571708314741	15.15452191709845	16.91801385393535	15.13860878114977	33.9199919072292	33.32316877210293	27.861074827288427	15.737048184061189	31.70141183554019
RAAM_026	631.220570137053	909.2175808840171	854.7745849239785	263.19604180054347	773.9042254039356	731.6028091504775	2395.2127359450487	1768.7030763549565	368.0245283365095	135.31335548008155	123.17177577350105	626.5096595900923	23.880933330866032	26.30524572415494	18.802566375524286	35.12023372193437	29.641195690435083	31.130790421909683	22.99624847684842	31.964073278093043
RAAM_027	686.5179992780227	783.3672004122362	646.8089593073411	196.8548500361828	453.23652071175417	353.0911363039335	2116.6941589976	1003.1825070518705	489.66314924183985	330.13067970048206	293.71782300340755	1113.5116519457295	20.367465171477903	20.99546846780162	17.3982908783617	30.98131030717985	32.92822585122133	27.0660346656797	19.587074839213738	30.325190274693625
RAAM_028	576.6045916451576	815.8100970593512	693.7197724842883	240.90538884208712	526.3342696093621	513.3311112817457	2086.134461188797	1280.570769733195	335.6992028030705	289.4758274499891	180.3886612025426	805.5636914556021	17.72785281273132	27.226319533678748	20.379281120157913	35.938253918907805	40.260301005428076	36.789722088576376	21.77781782218933	37.662759004304085
RAAM_030	622.4993989402176	672.8043814822443	625.5269079543004	188.22120584618835	455.60919486561926	407.9708794273817	1920.8306883767623	1051.8012801391894	434.27819309402923	217.195186616625	217.55602852691874	869.0294082375729	15.328559304219098	17.29200286207747	14.54584326178136	33.8429934739699	34.44208665186283	28.284458939057522	15.722135142692641	32.189846354963414
RAAM_032	500.03525738933354	575.7029516682409	510.0947556038894	200.92490300838335	520.2144916329883	456.69097667117444	1585.8329646614636	1177.830371312546	299.1103543809502	55.488460035252615	53.40377893271494	408.00259334891757	15.926782496915859	17.15198532445103	14.680272262521592	30.063768369109297	25.495782105847525	19.801671433506023	15.919680027962826	25.12040730282095
RAAM_033	794.3051280159239	981.7641863891091	784.8980639038186	202.34829177950385	749.6398397446361	663.6087292374915	2560.9673783088515	1615.5968607616314	591.95683623642	232.124346644473	121.28933466632714	945.3705175472201	14.04353225018507	15.05685257093511	14.03819377251421	28.89927090632453	30.410178564026637	24.17609245826137	14.37952619787813	27.828513976204178
RAAM_034	541.755655403111	773.850148409191	554.7999092055574	261.6137522565291	380.71488110639274	399.2811248441247	1870.4057130178594	1041.6097582070465	280.14190314658185	393.13526730279824	155.51878436143267	828.7959548108129	18.564026271897358	21.0955500616827	19.07535706637059	31.81704536146065	30.282585862324176	27.859773476437198	19.578311133316884	29.98646823340734
RAAM_035	673.2651502773236	865.4399622940082	819.3393725130563	258.39007402220665	769.9799460602027	575.2333225239621	2358.0444850843883	1603.6033426063714	414.875076255117	95.4600162338055	244.10604998909423	754.4411424780169	16.016649585492228	18.105386681470527	14.934949254872933	29.51836950900568	28.18213082725319	24.378317528462144	16.35232850727856	27.359605954907007
RAAM_036	539.6848108374575	747.0165207304799	612.4744296402075	189.74647371882693	501.72265566288854	380.30684225435795	1899.1757612081449	1071.7759716360733	349.93833711863056	245.29386506759136	232.16758738584957	827.3997895720715	15.4261560751856	15.87229923266716	12.91935627436465	32.0630606957809	30.752437494859766	25.52506694423885	14.739270527405806	29.446855044959836
RAAM_037	540.2067990986646	747.5083649079268	661.6768940034434	213.14820102870706	543.1081900496752	529.0673254155469	1949.3920580100348	1285.3237164939292	327.0585980699576	204.4001748582516	132.60956858789655	664.0683415161056	16.823999903774983	18.89137858869972	14.64257243276584	31.1480215807221	33.67992111398963	25.370895948680023	16.785983641746846	30.06627954779725
RAAM_038	487.3683868276045	781.5867777671724	695.2363464404208	295.9426299885986	707.9865845542621	512.6331161475312	1964.191511035198	1516.5623306903917	191.42575683900594	73.60019321291031	182.60323029288963	447.6291803448062	21.21340870959784	19.233845805576117	17.15797272884284	35.82457512953365	30.91428162472245	26.832295682210717	19.201742414672264	31.190384145488935
RAAM_039	362.5167684465345	657.7612661915094	575.7168628471767	209.2348807318632	546.7934745250108	497.680543740008	1595.9948974852205	1253.708898996882	153.2818877146713	110.96779166649867	78.03631910716871	342.28599848833846	12.136689790278812	19.68480683937826	17.687577559832228	30.43018006908462	34.55542988897112	29.340035928119104	16.503024729829765	31.44188196205828
RAAM_040	555.9204210159745	877.53042533234	657.2930196185567	209.6935309893835	648.7878295239062	506.21983378590875	2090.743865966871	1364.7011942991985	346.22689002659104	228.74259580843375	151.073185832648	726.0426716676725	21.693611475450275	19.31833326918333	14.515264517641231	32.8363764988897	26.0640286750555	22.90550880335554	18.509069754091612	27.268637992433582

## Sheet: Supplement 5
Supplement 5
ID	Weight	Height_cm	Age	Sex	VO2max
RAAM_001	69	166	24	0	53
RAAM_003	77.4	186	25	1	48
RAAM_004	69.1	175	22	1	55
RAAM_005	59.1	170	21	0	42
RAAM_006	72.2	178	22	0	44
RAAM_007	69.2	175	24	1	70
RAAM_008	85.5	189	25	1	54
RAAM_009	75.3	180	25	1	52
RAAM_010	71.1	175	28	1	52
RAAM_011	62.5	172	21	0	47
RAAM_012	73.7	184	25	1	56
RAAM_013	78.6	176	24	1	59
RAAM_014	60.7	174	24	0	44
RAAM_015	64.3	175	26	0	44
RAAM_016	95.3	190	25	1	45
RAAM_017	85.6	185	24	1	49
RAAM_018	60	163	25	0	39
RAAM_019	101.5	185	24	1	57
RAAM_020	70.1	168	22	0	39
RAAM_021	84.3	192	27	1	52
RAAM_022	60.5	160	20	0	43
RAAM_024	67.5	177	27	0	43
RAAM_025	73.6	188	25	1	51
RAAM_026	74.4	183	24	1	56
RAAM_027	57.5	172	23	0	53
RAAM_028	56.7	160	22	0	51
RAAM_030	52.4	163	24	0	34
RAAM_032	57.4	157	24	0	40
RAAM_033	68.8	188	25	1	60
RAAM_034	62.6	164	22	0	42
RAAM_035	87.3	178	26	1	38
RAAM_036	47	164	22	0	55
RAAM_037	61.5	163	24	0	50
RAAM_038	65.2	175	25	1	60
RAAM_039	66.6	168	26	0	41
RAAM_040	60.4	183	22	1	62
